# Supplementary material for: Influence of Functionalization on the Textural Properties and Photocatalytic Performance of ZnO-Modified Metakaolin Based-Geopolymer
Source: Polymers (Basel). 2026 Apr 30;18(9):1110. doi: 10.3390/polym18091110 (PMC13165240; doi:10.3390/polym18091110)
Supplement: Supplementary file 1 [file polymers-18-01110-s001.zip]

Archive with 1 entries (1 files):
- polymers-4277981-supplementary.pdf
